# Supplementary material for: FFixR: a machine learning framework for accurate somatic mutation calling from FFPE RNA-seq data in cancer
Source: Bioinformatics. 2026 Jun 24;42(7):btag405. doi: 10.1093/bioinformatics/btag405 (PMC13335478; doi:10.1093/bioinformatics/btag405)
Supplement: btag405_Supplementary_Data [file btag405_supplementary_data.zip]

Archive with 4 entries (4 files):
- Supplementary table 1  features.xlsx
- Supplementary table 2  Training and test set samples.xlsx
- Supplementary table 3  Models hyperparameters.xlsx
- supplementary_figures_Livne_et_al.docx
