# Supplementary material for: FFixR: a machine learning framework for accurate somatic mutation calling from FFPE RNA-seq data in cancer
Source: Bioinformatics. 2026 Jun 24;42(7):btag405. doi: 10.1093/bioinformatics/btag405 (PMC13335478; doi:10.1093/bioinformatics/btag405)
Supplement: btag405_Supplementary_Data [file btag405_supplementary_data.zip › Supplementary table 3 Models hyperparameters.xlsx]

## Sheet: Sheet1
Hyperparameter	Value
Use_label_encoder	FALSE
Eval_metric	'logloss'
Random_state	42
Scale_pos_weight	12
n_estimators	100
Learning_rate	0.025
Max_depth	2
Min_child_weight	1
Gamma	0
Colsample_bytree	1
threshold	0.6
